# Supplementary material for: Predictors of Ultrasound-Derived Muscle Thickness and Echo Intensity After Acute Incomplete Spinal Cord Injury During Inpatient Rehabilitation: An Exploratory Observational Cohort Study
Source: J Clin Med. 2026 Feb 16;15(4):1570. doi: 10.3390/jcm15041570 (PMC12941423; doi:10.3390/jcm15041570)
Supplement: Supplementary file 1 [file jcm-15-01570-s001.zip]

Archive with 1 entries (1 files):
- jcm-4150239-supplementary.pdf
